# Supplementary material for: Timeline and Incidence of Infectious Complications in Older Transplant Recipients During the First Year Post-Transplantation
Source: Pathogens. 2024 Dec 2;13(12):1061. doi: 10.3390/pathogens13121061 (PMC11728761; doi:10.3390/pathogens13121061)
Supplement: Supplementary file 1 [file pathogens-13-01061-s001.zip]

Archive with 1 entries (1 files):
- pathogens-3322610-supplementary.pdf
